# Supplementary material for: Ethylene/Styrene Copolymerization by (Me3SiC5H4)TiCl2(O-2,6-iPr2-4-RC6H2) (R = H, SiEt3)-MAO Catalysts: Effect of SiMe3 Group on Cp for Efficient Styrene Incorporation
Source: Molecules. 2024 Sep 20;29(18):4473. doi: 10.3390/molecules29184473 (PMC11434206; doi:10.3390/molecules29184473)
Supplement: Supplementary file 1 [file molecules-29-04473-s001.zip]

Archive with 1 entries (1 files):
- molecules-3198260-supplementary.pdf
